# Supplementary material for: Immortalized mammosphere-derived epithelial cells retain a bioactive secretome with antimicrobial, regenerative, and immunomodulatory properties
Source: Stem Cell Res Ther. 2024 Nov 14;15:429. doi: 10.1186/s13287-024-04019-1 (PMC11566417; doi:10.1186/s13287-024-04019-1)
Supplement: Supplementary file 6 — Supplemental Table 1: List of all identified proteins in conditioned media of primary and immortalized MDECs at passages 10 and 20. Excel file containing tabs for each of the conditionslisting all proteins identified in the mass spectrometric analysis of their conditioned media [file 13287_2024_4019_MOESM6_ESM.xlsx]

## Sheet: Primary <30 p10
Accession	Description
NP_851335.1	albumin precursor [Bos taurus]
NP_001069958.1	WAP four-disulfide core domain protein 2 precursor [Bos taurus]
XP_002696036.1	keratin, type I cytoskeletal 13 [Bos taurus]
NP_001160047.3	keratin, type I cytoskeletal 14 [Bos taurus]
NP_001098792.1	keratin, type I cytoskeletal 17 [Bos taurus]
NP_001028790.1	actin, cytoplasmic 2 [Bos taurus]
NP_001076979.1	keratin, type II cytoskeletal 6A [Bos taurus]
XP_002687292.2	keratin, type II cytoskeletal 1 [Bos taurus]
NP_776404.2	actin, cytoplasmic 1 [Bos taurus]
XP_003586097.1	keratin, type II cytoskeletal 68 kDa, component IB [Bos taurus]
NP_001372287.1	keratin, type I cytoskeletal 10 isoform 2 [Bos taurus]
NP_001008663.1	keratin, type II cytoskeletal 5 [Bos taurus]
NP_001002885.1	thymosin beta-4 [Bos taurus]
NP_001091855.1	keratin, type II cytoskeletal 4 [Bos taurus]
XP_002687308.1	keratin, type II cytoskeletal 68 kDa, component IA [Bos taurus]
XP_024847298.1	keratin, type II cytoskeletal 79 isoform X1 [Bos taurus]
NP_001028782.1	keratin, type II cytoskeletal 8 [Bos taurus]
NP_001179024.1	keratin, type I cytoskeletal 18 [Bos taurus]
XP_005216000.1	calcitonin isoform X1 [Bos taurus]
XP_010803212.1	keratin, type II cytoskeletal 73 isoform X1 [Bos taurus]
NP_001095770.1	insulin-like growth factor-binding protein 7 precursor [Bos taurus]
NP_001020740.1	heat shock protein beta-1 [Bos taurus]
NP_001091566.1	histone H2A type 3 [Bos taurus]
XP_024848771.1	alpha-S1-casein isoform X1 [Bos taurus]
NP_001192656.1	pyruvate kinase PKM [Bos taurus]
NP_001071531.1	histone H2B type 1-K [Bos taurus]
NP_776409.1	alpha-2-HS-glycoprotein precursor [Bos taurus]

## Sheet: Primary >30 p10
Accession	Description
NP_851335.1	albumin precursor [Bos taurus]
XP_024853011.1	thrombospondin-1 isoform X1 [Bos taurus]
XP_005202834.1	fibronectin isoform X1 [Bos taurus]
NP_803450.2	serotransferrin precursor [Bos taurus]
NP_001091521.1	alpha-actinin-4 [Bos taurus]
NP_001028790.1	actin, cytoplasmic 2 [Bos taurus]
NP_776404.2	actin, cytoplasmic 1 [Bos taurus]
NP_786995.2	follistatin precursor [Bos taurus]
NP_776409.1	alpha-2-HS-glycoprotein precursor [Bos taurus]
XP_005212033.1	alpha-actinin-1 isoform X4 [Bos taurus]
NP_776394.2	vimentin [Bos taurus]
NP_001029757.1	actin, alpha cardiac muscle 1 [Bos taurus]
NP_776474.2	alpha-enolase [Bos taurus]
NP_001003906.1	transketolase [Bos taurus]
XP_010817708.1	fructose-bisphosphate aldolase A isoform X3 [Bos taurus]
NP_001192656.1	pyruvate kinase PKM [Bos taurus]
NP_001017950.1	follistatin-related protein 1 precursor [Bos taurus]
NP_776889.1	SPARC precursor [Bos taurus]
NP_001029434.1	alpha-fetoprotein precursor [Bos taurus]
NP_001035592.1	alpha-1-acid glycoprotein precursor [Bos taurus]
NP_001178389.1	filamin-B [Bos taurus]
XP_005203678.1	lamin isoform X1 [Bos taurus]
NP_776560.1	protein disulfide-isomerase precursor [Bos taurus]
NP_776770.2	heat shock cognate 71 kDa protein [Bos taurus]
NP_001093776.1	dickkopf-related protein 3 precursor [Bos taurus]
NP_777170.1	72 kDa type IV collagenase precursor [Bos taurus]
NP_001039942.1	moesin [Bos taurus]
NP_001068589.1	elongation factor 2 [Bos taurus]
NP_001013608.1	tropomyosin alpha-1 chain [Bos taurus]
NP_001137209.1	calcitonin precursor [Bos taurus]
XP_005208568.1	tropomyosin alpha-4 chain isoform X1 [Bos taurus]
XP_024851197.1	clusterin isoform X1 [Bos taurus]
NP_776307.1	alpha-1-antiproteinase precursor [Bos taurus]
NP_001073105.1	heat shock protein HSP 90-beta [Bos taurus]
NP_001103265.1	alpha-2-macroglobulin precursor [Bos taurus]
NP_776455.1	CCN family member 2 precursor [Bos taurus]
XP_024853052.1	annexin A2 isoform X1 [Bos taurus]
NP_776642.1	ezrin [Bos taurus]
NP_001095852.1	CCN family member 3 precursor [Bos taurus]
XP_005203692.1	tropomyosin alpha-3 chain isoform X10 [Bos taurus]
NP_001068616.1	endoplasmic reticulum chaperone BiP precursor [Bos taurus]
NP_001029466.1	transitional endoplasmic reticulum ATPase [Bos taurus]
XP_002687292.2	keratin, type II cytoskeletal 1 [Bos taurus]
NP_776758.2	protein disulfide-isomerase A3 precursor [Bos taurus]
XP_005226796.1	L-lactate dehydrogenase A chain isoform X2 [Bos taurus]
NP_001372287.1	keratin, type I cytoskeletal 10 isoform 2 [Bos taurus]
XP_024843515.1	filamin-A isoform X1 [Bos taurus]
XP_005207733.1	tropomyosin alpha-3 chain-like isoform X1 [Bos taurus]
XP_024853022.1	tropomyosin alpha-1 chain isoform X11 [Bos taurus]
NP_001095811.1	galectin-3 [Bos taurus]
NP_776457.1	cathepsin L2 precursor [Bos taurus]
XP_024838028.1	aldehyde dehydrogenase family 1 member A3 [Bos taurus]
XP_010819081.1	tropomyosin alpha-3 chain-like isoform X1 [Bos taurus]
NP_001069958.1	WAP four-disulfide core domain protein 2 precursor [Bos taurus]
XP_005216411.1	CD44 antigen isoform X6 [Bos taurus]
NP_001030457.1	vitamin D-binding protein precursor [Bos taurus]
NP_001013617.1	transgelin-2 [Bos taurus]
NP_001193746.1	laminin subunit gamma-1 precursor [Bos taurus]
XP_024832506.1	calsyntenin-1 isoform X1 [Bos taurus]
NP_001095770.1	insulin-like growth factor-binding protein 7 precursor [Bos taurus]
XP_024857198.1	14-3-3 protein zeta/delta isoform X1 [Bos taurus]
NP_001029512.1	CCN family member 1 precursor [Bos taurus]
NP_001307248.1	malate dehydrogenase, peroxisomal isoform MDH1x [Bos taurus]
NP_776392.1	transthyretin precursor [Bos taurus]
NP_776425.1	calreticulin precursor [Bos taurus]
XP_024854797.1	spectrin alpha chain, non-erythrocytic 1 isoform X2 [Bos taurus]
NP_001039875.1	tubulin alpha-1D chain [Bos taurus]
NP_001269011.1	serine protease HTRA1 precursor [Bos taurus]
NP_001035561.1	glucose-6-phosphate isomerase [Bos taurus]
NP_001160002.1	low-density lipoprotein receptor precursor [Bos taurus]
NP_001028782.1	keratin, type II cytoskeletal 8 [Bos taurus]
NP_001012688.1	heat shock protein HSP 90-alpha [Bos taurus]
NP_776856.1	peroxiredoxin-1 [Bos taurus]
XP_002699281.1	amyloid-like protein 2 isoform X1 [Bos taurus]
NP_001020740.1	heat shock protein beta-1 [Bos taurus]
NP_001029539.1	protein S100-A2 [Bos taurus]
NP_001030222.1	vitronectin precursor [Bos taurus]
NP_001030217.1	fascin [Bos taurus]
NP_001029390.1	fetuin-B precursor [Bos taurus]
XP_005210603.1	tenascin isoform X1 [Bos taurus]
NP_001070595.1	tubulin beta-3 chain [Bos taurus]
XP_024840205.1	laminin subunit alpha-3 isoform X1 [Bos taurus]
NP_776586.1	prosaposin precursor [Bos taurus]
XP_024854771.1	glia-derived nexin isoform X1 [Bos taurus]
NP_001160047.3	keratin, type I cytoskeletal 14 [Bos taurus]
NP_001029835.1	tubulin beta-4B chain [Bos taurus]
NP_001028934.1	rab GDP dissociation inhibitor beta [Bos taurus]
XP_010811836.1	laminin subunit gamma-2 isoform X1 [Bos taurus]
NP_001178299.1	vinculin [Bos taurus]
XP_005205627.1	peptidyl-prolyl cis-trans isomerase A isoform X1 [Bos taurus]
NP_001075065.1	laminin subunit beta-3 precursor [Bos taurus]
NP_001029471.1	phosphoglycerate kinase 1 [Bos taurus]
XP_005209806.1	calpastatin isoform X1 [Bos taurus]
NP_976067.3	heat shock 70 kDa protein 1B [Bos taurus]
XP_005201194.1	amyloid-beta A4 protein isoform X1 [Bos taurus]
NP_001029870.1	antithrombin-III precursor [Bos taurus]
NP_001039714.1	calmodulin-3 [Bos taurus]
NP_001071595.1	14-3-3 protein theta [Bos taurus]
XP_024851609.1	gelsolin isoform X1 [Bos taurus]
XP_024836683.1	granulins isoform X1 [Bos taurus]
NP_001013607.1	triosephosphate isomerase [Bos taurus]
NP_001076979.1	keratin, type II cytoskeletal 6A [Bos taurus]
NP_776960.1	elongation factor 1-alpha 1 [Bos taurus]
NP_777218.2	14-3-3 protein gamma [Bos taurus]
NP_001002763.1	cadherin-1 precursor [Bos taurus]
NP_803473.1	protein-glutamine gamma-glutamyltransferase 2 [Bos taurus]
NP_776571.2	tissue-type plasminogen activator precursor [Bos taurus]
XP_003586097.1	keratin, type II cytoskeletal 68 kDa, component IB [Bos taurus]
XP_010803212.1	keratin, type II cytoskeletal 73 isoform X1 [Bos taurus]
NP_001029206.1	glyceraldehyde-3-phosphate dehydrogenase [Bos taurus]
NP_786974.1	myosin light polypeptide 6 [Bos taurus]
NP_786978.2	annexin A1 [Bos taurus]
NP_001028780.1	macrophage migration inhibitory factor [Bos taurus]
NP_001179024.1	keratin, type I cytoskeletal 18 [Bos taurus]
NP_776376.1	plasminogen precursor [Bos taurus]
XP_024832014.1	sulfhydryl oxidase 1 isoform X1 [Bos taurus]
NP_777068.1	peroxiredoxin-6 [Bos taurus]
XP_024835384.1	14-3-3 protein epsilon isoform X1 [Bos taurus]
NP_001029443.1	actin-related protein 2/3 complex subunit 3 [Bos taurus]
NP_001303267.1	L-lactate dehydrogenase B chain isoform LDHBx [Bos taurus]
XP_024838155.1	dystroglycan isoform X1 [Bos taurus]
XP_024831990.1	complement decay-accelerating factor isoform X1 [Bos taurus]
XP_010805998.1	cathepsin B isoform X1 [Bos taurus]
NP_001014409.1	40S ribosomal protein S12 [Bos taurus]
NP_001029452.1	leukotriene A-4 hydrolase [Bos taurus]

## Sheet: Immortal <30 p10
Accession	Description
XP_005202834.1	fibronectin isoform X1 [Bos taurus]
NP_001028790.1	actin, cytoplasmic 2 [Bos taurus]
XP_024853011.1	thrombospondin-1 isoform X1 [Bos taurus]
NP_776404.2	actin, cytoplasmic 1 [Bos taurus]
XP_002687292.2	keratin, type II cytoskeletal 1 [Bos taurus]
XP_024857198.1	14-3-3 protein zeta/delta isoform X1 [Bos taurus]
NP_851335.1	albumin precursor [Bos taurus]
NP_001029757.1	actin, alpha cardiac muscle 1 [Bos taurus]
NP_776474.2	alpha-enolase [Bos taurus]
NP_001003906.1	transketolase [Bos taurus]
XP_005212033.1	alpha-actinin-1 isoform X4 [Bos taurus]
XP_010819169.1	L-lactate dehydrogenase A chain isoform X1 [Bos taurus]
XP_024857792.1	CLIP-associating protein 1 isoform X3 [Bos taurus]
XP_010819081.1	tropomyosin alpha-3 chain-like isoform X1 [Bos taurus]
XP_005207733.1	tropomyosin alpha-3 chain-like isoform X1 [Bos taurus]
XP_024853052.1	annexin A2 isoform X1 [Bos taurus]
XP_010817708.1	fructose-bisphosphate aldolase A isoform X3 [Bos taurus]
XP_024838028.1	aldehyde dehydrogenase family 1 member A3 [Bos taurus]
NP_001069958.1	WAP four-disulfide core domain protein 2 precursor [Bos taurus]
XP_024833365.1	uncharacterized protein KIAA1109 homolog isoform X1 [Bos taurus]
NP_001160047.3	keratin, type I cytoskeletal 14 [Bos taurus]
XP_010806867.1	band 4.1-like protein 2 isoform X12 [Bos taurus]
XP_005223511.1	adhesion G protein-coupled receptor F5 isoform X1 [Bos taurus]
XP_003586516.3	beta/gamma crystallin domain-containing protein 1 isoform X1 [Bos taurus]
XP_024844229.1	TBC1 domain family member 8B isoform X1 [Bos taurus]
NP_001013608.1	tropomyosin alpha-1 chain [Bos taurus]
NP_786980.1	glycogen phosphorylase, muscle form [Bos taurus]
NP_776758.2	protein disulfide-isomerase A3 precursor [Bos taurus]
XP_024843515.1	filamin-A isoform X1 [Bos taurus]
NP_001193507.1	hydroxymethylglutaryl-CoA synthase, cytoplasmic [Bos taurus]
NP_776770.2	heat shock cognate 71 kDa protein [Bos taurus]
NP_001010995.2	tropomyosin beta chain [Bos taurus]
NP_001192239.1	fibroblast growth factor receptor 2 [Bos taurus]
XP_024843441.1	neuroblast differentiation-associated protein AHNAK isoform X4 [Bos taurus]
XP_024836787.1	trinucleotide repeat-containing gene 6C protein isoform X1 [Bos taurus]
XP_015328590.2	ryanodine receptor 3 [Bos taurus]
NP_001029226.1	phosphoglycerate mutase 1 [Bos taurus]
XP_010808040.2	TBC1 domain family member 8 isoform X1 [Bos taurus]
NP_001372287.1	keratin, type I cytoskeletal 10 isoform 2 [Bos taurus]

## Sheet: Immortal >30 p10
Accession	Description
NP_001069958.1	WAP four-disulfide core domain protein 2 precursor [Bos taurus]
XP_002697168.4	plexin-D1 [Bos taurus]
XP_002687292.2	keratin, type II cytoskeletal 1 [Bos taurus]
XP_024839763.1	dystonin isoform X12 [Bos taurus]
NP_001039876.1	keratin, type II cytoskeletal 7 [Bos taurus]
NP_001002885.1	thymosin beta-4 [Bos taurus]
NP_777048.1	thymosin beta-10 [Bos taurus]
NP_001160047.3	keratin, type I cytoskeletal 14 [Bos taurus]
NP_001372287.1	keratin, type I cytoskeletal 10 isoform 2 [Bos taurus]
NP_851335.1	albumin precursor [Bos taurus]
XP_024832506.1	calsyntenin-1 isoform X1 [Bos taurus]
NP_001073816.1	V-type immunoglobulin domain-containing suppressor of T-cell activation [Bos taurus]
NP_001096000.1	DNA excision repair protein ERCC-6-like [Bos taurus]
XP_024855834.1	microtubule-associated tumor suppressor candidate 2 isoform X1 [Bos taurus]
XP_024846773.1	probable G-protein coupled receptor 156 isoform X1 [Bos taurus]
XP_024855645.1	rho guanine nucleotide exchange factor 7 isoform X1 [Bos taurus]
NP_001376903.1	olfactory receptor family 2 subfamily B member 3 [Bos taurus]
XP_024852477.1	sorting nexin-14 isoform X2 [Bos taurus]
NP_776304.1	coagulation factor V precursor [Bos taurus]
NP_001096704.1	arf-GAP with coiled-coil, ANK repeat and PH domain-containing protein 1 [Bos taurus]

## Sheet: Primary <30 p20
Accession	Description
NP_001069958.1	WAP four-disulfide core domain protein 2 precursor [Bos taurus]
XP_002687292.2	keratin, type II cytoskeletal 1 [Bos taurus]
XP_015328590.2	ryanodine receptor 3 [Bos taurus]
NP_001002885.1	thymosin beta-4 [Bos taurus]
XP_015315576.1	alpha-protein kinase 2 isoform X3 [Bos taurus]
XP_024844466.1	nuclear RNA export factor 3 isoform X1 [Bos taurus]
NP_001029735.1	ATP-dependent RNA helicase DHX33 [Bos taurus]
NP_851335.1	albumin precursor [Bos taurus]
NP_001160047.3	keratin, type I cytoskeletal 14 [Bos taurus]
NP_001069387.1	pre-mRNA-splicing factor SYF1 [Bos taurus]
XP_024847047.1	histone-lysine N-methyltransferase 2C isoform X15 [Bos taurus]
NP_001192361.1	SWI/SNF-related matrix-associated actin-dependent regulator of chromatin subfamily A containing DEAD/H box 1 [Bos taurus]
XP_024831215.1	B-cell CLL/lymphoma 9-like protein isoform X2 [Bos taurus]
XP_024853950.1	cytosolic phospholipase A2 epsilon [Bos taurus]
XP_005221340.1	coiled-coil domain-containing protein 40 [Bos taurus]
NP_001178173.1	probable G-protein coupled receptor 179 [Bos taurus]
XP_024847637.1	acyl-CoA synthetase short-chain family member 3, mitochondrial isoform X3 [Bos taurus]

## Sheet: Primary >30 p20
Accession	Description
NP_851335.1	albumin precursor [Bos taurus]
NP_803450.2	serotransferrin precursor [Bos taurus]
NP_776409.1	alpha-2-HS-glycoprotein precursor [Bos taurus]
XP_024853011.1	thrombospondin-1 isoform X1 [Bos taurus]
NP_001029434.1	alpha-fetoprotein precursor [Bos taurus]
NP_776307.1	alpha-1-antiproteinase precursor [Bos taurus]
XP_005202834.1	fibronectin isoform X1 [Bos taurus]
NP_001103265.1	alpha-2-macroglobulin precursor [Bos taurus]
NP_001028790.1	actin, cytoplasmic 2 [Bos taurus]
NP_776404.2	actin, cytoplasmic 1 [Bos taurus]
NP_001035592.1	alpha-1-acid glycoprotein precursor [Bos taurus]
NP_001029390.1	fetuin-B precursor [Bos taurus]
NP_001030457.1	vitamin D-binding protein precursor [Bos taurus]
NP_001029757.1	actin, alpha cardiac muscle 1 [Bos taurus]
NP_776392.1	transthyretin precursor [Bos taurus]
XP_002687292.2	keratin, type II cytoskeletal 1 [Bos taurus]
NP_001093776.1	dickkopf-related protein 3 precursor [Bos taurus]
NP_786995.2	follistatin precursor [Bos taurus]
NP_001091485.1	inter-alpha-trypsin inhibitor heavy chain H2 precursor [Bos taurus]
NP_001372287.1	keratin, type I cytoskeletal 10 isoform 2 [Bos taurus]
NP_776667.2	apolipoprotein A-I preproprotein [Bos taurus]
XP_005211143.1	plasminogen isoform X1 [Bos taurus]
NP_001039708.1	alpha-1B-glycoprotein precursor [Bos taurus]
NP_001160047.3	keratin, type I cytoskeletal 14 [Bos taurus]
NP_001095852.1	CCN family member 3 precursor [Bos taurus]
NP_786968.2	kininogen-1 isoform I precursor [Bos taurus]
NP_001069958.1	WAP four-disulfide core domain protein 2 precursor [Bos taurus]
NP_001035559.2	complement C3 preproprotein [Bos taurus]
NP_776474.2	alpha-enolase [Bos taurus]
NP_001003906.1	transketolase [Bos taurus]
NP_776457.1	cathepsin L2 precursor [Bos taurus]
NP_001029870.1	antithrombin-III precursor [Bos taurus]
NP_776586.1	prosaposin precursor [Bos taurus]
NP_776417.1	beta-2-glycoprotein 1 precursor [Bos taurus]
NP_001076979.1	keratin, type II cytoskeletal 6A [Bos taurus]
NP_001029784.1	hemopexin precursor [Bos taurus]

## Sheet: Immortal <30 p20
Accession	Description
NP_001069958.1	WAP four-disulfide core domain protein 2 precursor [Bos taurus]
NP_851335.1	albumin precursor [Bos taurus]
NP_001029512.1	CCN family member 1 precursor [Bos taurus]
NP_001002885.1	thymosin beta-4 [Bos taurus]
NP_001137209.1	calcitonin precursor [Bos taurus]
XP_024848751.1	osteopontin isoform X1 [Bos taurus]
NP_001028790.1	actin, cytoplasmic 2 [Bos taurus]
NP_776404.2	actin, cytoplasmic 1 [Bos taurus]
NP_001028782.1	keratin, type II cytoskeletal 8 [Bos taurus]
XP_005215996.1	probable ATP-dependent RNA helicase DDX6 isoform X1 [Bos taurus]
XP_024848209.1	protein FAM186A [Bos taurus]
XP_010808383.1	uncharacterized protein LOC616323 isoform X1 [Bos taurus]
NP_001095770.1	insulin-like growth factor-binding protein 7 precursor [Bos taurus]
XP_005216000.1	calcitonin isoform X1 [Bos taurus]
NP_001077149.1	proSAAS precursor [Bos taurus]
XP_015329416.2	coiled-coil domain-containing protein 168 isoform X1 [Bos taurus]
NP_776409.1	alpha-2-HS-glycoprotein precursor [Bos taurus]
NP_001193513.1	nipped-B-like protein [Bos taurus]
XP_024853950.1	cytosolic phospholipase A2 epsilon [Bos taurus]
XP_005202834.1	fibronectin isoform X1 [Bos taurus]
XP_005206426.2	histone deacetylase 7 isoform X1 [Bos taurus]
NP_001008663.1	keratin, type II cytoskeletal 5 [Bos taurus]
XP_002685643.3	prothymosin alpha isoform X1 [Bos taurus]
NP_777048.1	thymosin beta-10 [Bos taurus]
XP_024845748.1	B-cell CLL/lymphoma 9 protein isoform X1 [Bos taurus]
XP_024839013.1	dynein heavy chain 1, axonemal [Bos taurus]
XP_024857742.1	vacuolar protein sorting-associated protein 13B isoform X14 [Bos taurus]
XP_003586054.1	zinc finger CCCH-type antiviral protein 1 [Bos taurus]
XP_015318076.2	phosphatidylinositol 4-kinase beta isoform X1 [Bos taurus]
XP_005210603.1	tenascin isoform X1 [Bos taurus]
XP_024857612.1	nuclear receptor coactivator 2 isoform X2 [Bos taurus]
XP_024855184.1	ubiquitin carboxyl-terminal hydrolase 37 isoform X1 [Bos taurus]
NP_001193591.1	SCL-interrupting locus protein [Bos taurus]
XP_024836319.1	dynein heavy chain 9, axonemal isoform X1 [Bos taurus]
XP_010805645.1	lysine-specific demethylase 3B isoform X1 [Bos taurus]
XP_003586980.1	rho GTPase-activating protein 42 isoform X1 [Bos taurus]
XP_024856301.1	mRNA export factor isoform X1 [Bos taurus]
XP_015329322.1	sacsin isoform X1 [Bos taurus]
XP_024834714.1	protein fantom isoform X1 [Bos taurus]
NP_001014902.1	hemoglobin fetal subunit beta [Bos taurus]
XP_024855783.1	von Willebrand factor A domain-containing protein 8 isoform X2 [Bos taurus]

## Sheet: Immortal >30 p20
Accession	Description
NP_851335.1	albumin precursor [Bos taurus]
XP_005202834.1	fibronectin isoform X1 [Bos taurus]
NP_803450.2	serotransferrin precursor [Bos taurus]
XP_024853011.1	thrombospondin-1 isoform X1 [Bos taurus]
NP_776409.1	alpha-2-HS-glycoprotein precursor [Bos taurus]
NP_001029434.1	alpha-fetoprotein precursor [Bos taurus]
NP_001103265.1	alpha-2-macroglobulin precursor [Bos taurus]
NP_786995.2	follistatin precursor [Bos taurus]
NP_776307.1	alpha-1-antiproteinase precursor [Bos taurus]
NP_001028790.1	actin, cytoplasmic 2 [Bos taurus]
NP_776404.2	actin, cytoplasmic 1 [Bos taurus]
NP_001017950.1	follistatin-related protein 1 precursor [Bos taurus]
NP_001035592.1	alpha-1-acid glycoprotein precursor [Bos taurus]
XP_005208149.1	vitamin D-binding protein isoform X1 [Bos taurus]
NP_001093776.1	dickkopf-related protein 3 precursor [Bos taurus]
NP_776392.1	transthyretin precursor [Bos taurus]
NP_001029390.1	fetuin-B precursor [Bos taurus]
NP_001069958.1	WAP four-disulfide core domain protein 2 precursor [Bos taurus]
XP_005212006.1	SPARC-related modular calcium-binding protein 1 isoform X1 [Bos taurus]
XP_005210603.1	tenascin isoform X1 [Bos taurus]
NP_001095852.1	CCN family member 3 precursor [Bos taurus]
NP_776474.2	alpha-enolase [Bos taurus]
NP_001039708.1	alpha-1B-glycoprotein precursor [Bos taurus]
XP_024851197.1	clusterin isoform X1 [Bos taurus]
XP_002687292.2	keratin, type II cytoskeletal 1 [Bos taurus]
NP_776457.1	cathepsin L2 precursor [Bos taurus]
NP_001003906.1	transketolase [Bos taurus]
NP_001160047.3	keratin, type I cytoskeletal 14 [Bos taurus]
XP_024834045.1	alpha-actinin-4 isoform X1 [Bos taurus]
NP_001095770.1	insulin-like growth factor-binding protein 7 precursor [Bos taurus]
NP_001029870.1	antithrombin-III precursor [Bos taurus]
NP_001372287.1	keratin, type I cytoskeletal 10 isoform 2 [Bos taurus]
NP_776586.1	prosaposin precursor [Bos taurus]
NP_776562.1	plasminogen activator inhibitor 1 precursor [Bos taurus]
XP_024853052.1	annexin A2 isoform X1 [Bos taurus]
NP_776394.2	vimentin [Bos taurus]
NP_001160002.1	low-density lipoprotein receptor precursor [Bos taurus]
NP_001015600.1	keratin, type I cytoskeletal 19 [Bos taurus]
NP_776414.1	protein AMBP precursor [Bos taurus]
NP_001035585.1	insulin-like growth factor-binding protein 6 precursor [Bos taurus]
NP_776417.1	beta-2-glycoprotein 1 precursor [Bos taurus]
NP_001030222.1	vitronectin precursor [Bos taurus]
NP_001039876.1	keratin, type II cytoskeletal 7 [Bos taurus]
NP_776667.2	apolipoprotein A-I preproprotein [Bos taurus]
NP_776376.1	plasminogen precursor [Bos taurus]
NP_786968.2	kininogen-1 isoform I precursor [Bos taurus]
XP_010805998.1	cathepsin B isoform X1 [Bos taurus]
NP_001029512.1	CCN family member 1 precursor [Bos taurus]
XP_005212033.1	alpha-actinin-1 isoform X4 [Bos taurus]
XP_024848771.1	alpha-S1-casein isoform X1 [Bos taurus]
NP_001029503.1	zinc-alpha-2-glycoprotein precursor [Bos taurus]
XP_024848751.1	osteopontin isoform X1 [Bos taurus]
XP_010819169.1	L-lactate dehydrogenase A chain isoform X1 [Bos taurus]
XP_005201194.1	amyloid-beta A4 protein isoform X1 [Bos taurus]
NP_001095811.1	galectin-3 [Bos taurus]
NP_001035559.2	complement C3 preproprotein [Bos taurus]
